# Supplementary material for: Strain Variation Based on Spike Glycoprotein Gene of SARS-CoV-2 in Kuwait from 2020 to 2021
Source: Pathogens. 2022 Aug 29;11(9):985. doi: 10.3390/pathogens11090985 (PMC9505955; doi:10.3390/pathogens11090985)
Supplement: Supplementary file 1 [file pathogens-11-00985-s001.zip]

Archive with 3 entries (3 files):
- S1.fas
- S2.fas
- Table S1.xlsx
