# Supplementary material for: Strain Variation Based on Spike Glycoprotein Gene of SARS-CoV-2 in Kuwait from 2020 to 2021
Source: Pathogens. 2022 Aug 29;11(9):985. doi: 10.3390/pathogens11090985 (PMC9505955; doi:10.3390/pathogens11090985)
Supplement: Supplementary file 1 [file pathogens-11-00985-s001.zip › Table S1.xlsx]

## Sheet: 1
Name	Sequence	Length	Product size
nCoV-S1F	CAACAGAGTTGTTATTTCTAGTGATG	26	591
nCoV-S1R	CTTCAAGGTCCATAAGAAAAGGCT	24
nCoV-S2F	TGGAAAGTGAGTTCAGAGTTTATTCT	26	595
nCoV-S2R	TAAACAGATGCAAATCTGGTGGCG	24
nCoV-S3F	GTCCAACCAACAGAATCTATTGTTAG	26	577
nCoV-S3R	CTACTACTCTGTATGGTTGGTAAC	24
nCoV-S4F	TGGTGTTGAAGGTTTTAATTGTTAC	25	594
nCoV-S4R	TTAGTCTGAGTCTGATAACTAGCG	24
nCoV-S5F	GCTGAACATGTCAACAACTCATATG	25	566
nCoV-S5R	AGGCAATCACCATATTGTTTGATGA	25
nCoV-S6F	CAAGAGGTCATTTATTGAAGATCTAC	26	584
nCoV-S6R	CATATGTCTGCAAACTTTGAAGTCT	25
nCoV-S7F	TCACGTCTTGACAAAGTTGAGGCT	24	579
nCoV-S7R	AGCATTAATGCCAGAGATGTCACC	24
nCoV-S8F	ACTCATTCAAGGAGGAGTTAGATAA	25	439
nCoV-S8R	CAAAGTTACAGTTCCAATTGTGAAGA	26
